# Supplementary material for: Hedgehog Signaling Pathway in Fibrosis and Targeted Therapies
Source: Biomolecules. 2024 Nov 22;14(12):1485. doi: 10.3390/biom14121485 (PMC11727624; doi:10.3390/biom14121485)
Supplement: Supplementary file 1 [file biomolecules-14-01485-s001.zip]

Archive with 1 entries (1 files):
- biomolecules-3302938-supplementary.pdf
